# Supplementary material for: Thermomechanical Properties of Ramie Fiber/Degradable Epoxy Resin Composites and Their Performance on Cylinder Inner Lining
Source: Materials (Basel). 2024 Sep 29;17(19):4802. doi: 10.3390/ma17194802 (PMC11478300; doi:10.3390/ma17194802)
Supplement: Supplementary file 1 [file materials-17-04802-s001.zip]

Archive with 1 entries (1 files):
- materials-3145355-supplementary.pdf
